# Supplementary material for: On the Agreement between Manual and Automated Methods for Single-Trial Detection and Estimation of Features from Event-Related Potentials
Source: PLoS One. 2015 Aug 10;10(8):e0134127. doi: 10.1371/journal.pone.0134127 (PMC4530886; doi:10.1371/journal.pone.0134127)
Supplement: S1 File — The compressed archive contains 4 different files in MATLAB *.mat format, named after each detection and estimation method. Within each file there are 16 structure arrays, each corresponding to a different subject. Each structure arrays has j rows and 10 columns, where j is the number of remaining trials after pre-processing. The columns represent respectively N1, N2 and P2 latency (in ms), N1, N2 and P2 amplitude (in μV), N1, N2 and P2 presence (where ‘1’ means a peak was detected and ‘0’ means a peak was not detected), and stimulation intensity (where ‘1’ to ‘6’ correspond to 0.50×RTh to 2.00×RTh in that order). (ZIP) [file pone.0134127.s005.zip]

Archive with 6 entries (6 files):
- DRIV.mat
- OBS1.mat
- OBS2.mat
- WVLT.mat
- Readme.txt
- S1_Fig.TIF
