# Supplementary material for: On the Agreement between Manual and Automated Methods for Single-Trial Detection and Estimation of Features from Event-Related Potentials
Source: PLoS One. 2015 Aug 10;10(8):e0134127. doi: 10.1371/journal.pone.0134127 (PMC4530886; doi:10.1371/journal.pone.0134127)
Supplement: S1 File — The compressed archive contains 4 different files in MATLAB *.mat format, named after each detection and estimation method. Within each file there are 16 structure arrays, each corresponding to a different subject. Each structure arrays has j rows and 10 columns, where j is the number of remaining trials after pre-processing. The columns represent respectively N1, N2 and P2 latency (in ms), N1, N2 and P2 amplitude (in μV), N1, N2 and P2 presence (where ‘1’ means a peak was detected and ‘0’ means a peak was not detected), and stimulation intensity (where ‘1’ to ‘6’ correspond to 0.50×RTh to 2.00×RTh in that order). (ZIP) [file pone.0134127.s005.zip › Readme.txt]

S2 File. Data derived from detection and estimation tasks. The compressed archive contains 4 different files in Matlab *.mat format, named after each detection and estimation method. Within each file there are 16 structure arrays, each corresponding to a different subject. Each structure arrays has j rows and 10 columns, where j is the number of remaining trials after pre-processing. The columns represent respectively N1, N2 and P2 latency (in ms), N1, N2 and P2 amplitude (in µV), N1, N2 and P2 presence (where ‘1’ means a peak was detected and ‘0’ means a peak was not detected), and stimulation intensity (where ‘1’ to ‘6’ correspond to 0.50×RTh to 2.00×RTh in that order). 
